# Supplementary material for: Updates on the Proposed Botulinum Toxin A Mechanisms of Action in Orofacial Pain: A Review of Animal Studies
Source: Toxins (Basel). 2025 Nov 23;17(12):567. doi: 10.3390/toxins17120567 (PMC12737382; doi:10.3390/toxins17120567)
Supplement: Supplementary file 1 [file toxins-17-00567-s001.zip]

Archive with 1 entries (1 files):
- toxins-3922505-supplementary.pdf
